# Supplementary material for: Attachment performance of the ectoparasitic seal louse Echinophthirius horridus
Source: Commun Biol. 2024 Jan 5;7:36. doi: 10.1038/s42003-023-05722-0 (PMC10770372; doi:10.1038/s42003-023-05722-0)
Supplement: Supplementary file 4 — Supplementary Data 1 [file 42003_2023_5722_MOESM4_ESM.xlsx]

## Sheet: Tabelle1
Coordinates of collection point	Sea
55.0576101687691, 8.41694293030678	North Sea
54.8876504411672, 8.291916031069135	North Sea
54,854007, 8,287468	North Sea
54,760387, 8,295209	North Sea
54.75207266529952, 8.279495811601114	North Sea
54.4771519321152, 9.87774026874557	Baltic Sea
54.418492, 10.177283	Baltic Sea
