# Supplementary material for: Attachment performance of the ectoparasitic seal louse Echinophthirius horridus
Source: Commun Biol. 2024 Jan 5;7:36. doi: 10.1038/s42003-023-05722-0 (PMC10770372; doi:10.1038/s42003-023-05722-0)
Supplement: Supplementary file 5 — Supplementary Data 2 [file 42003_2023_5722_MOESM5_ESM.xlsx]

## Sheet: Whole_Dataset
Date	Species shortcut	Sex	Force in mN	Experimental day	Run	Age of animal since sampling	Animal sampling destination	Water temperature	Standard Mikromanipulator in mN	Corrected values in mN	Weight in mg	Fw in mN	SF
2022-08-10	110822_1	m	24.95	1	1	6d	Baltic Sea	19°C	9.75	15.2	0.6304	0.00618422	2457.87
2022-08-10	110822_1	m	12.31	1	2	6d	Baltic Sea	19°C	9.75	2.56	0.6304	0.00618422	413.957
2022-08-10	110822_1	m	9.75	1	3	6d	Baltic Sea	19°C	9.75	0	0.6304	0.00618422	0
2022-08-10	110822_2	m	78.88	1	1	6d	Baltic Sea	19°C	9.75	69.13	0.5505	0.00540041	12800.9
2022-08-10	110822_2	m	11.37	1	2	6d	Baltic Sea	19°C	9.75	1.62	0.5505	0.00540041	299.978
2022-08-10	110822_2	m	9.75	1	3	6d	Baltic Sea	19°C	9.75	0	0.5505	0.00540041	0
2022-08-11	110822_1	m	10.35	2	1	7d	Baltic Sea	19.5°C	9.38	0.97	0.6304	0.00618422	156.851
2022-08-11	110822_1	m	28.83	2	2	7d	Baltic Sea	19.5°C	9.38	19.45	0.6304	0.00618422	3145.1
2022-08-11	110822_1	m	35.64	2	3	7d	Baltic Sea	19.5°C	9.38	26.26	0.6304	0.00618422	4246.29
2022-08-11	110822_2	m	11.33	2	1	7d	Baltic Sea	19.5°C	9.38	1.95	0.5505	0.00540041	361.084
2022-08-11	110822_2	m	9.38	2	2	7d	Baltic Sea	19.5°C	9.38	0	0.5505	0.00540041	0
2022-08-11	110822_2	m	9.38	2	3	7d	Baltic Sea	19.5°C	9.38	0	0.5505	0.00540041	0
2022-08-11	110822_3	m	68.71	1	1	7d	Baltic Sea	19.5°C	9.38	59.33	0.7205	0.00706811	8394.05
2022-08-11	110822_3	m	11.33	1	2	7d	Baltic Sea	19.5°C	9.38	1.95	0.7205	0.00706811	275.887
2022-08-11	110822_3	m	9.38	1	3	7d	Baltic Sea	19.5°C	9.38	0	0.7205	0.00706811	0
2022-08-12	110822_1	m	11.31	3	1	8d	Baltic Sea	19°C	9.19	2.12	0.6304	0.00618422	342.808
2022-08-12	110822_1	m	9.19	3	2	8d	Baltic Sea	19°C	9.19	0	0.6304	0.00618422	0
2022-08-12	110822_1	m	29.34	3	3	8d	Baltic Sea	19°C	9.19	20.15	0.6304	0.00618422	3258.29
2022-08-12	110822_2	m	10.25	3	1	8d	Baltic Sea	19°C	9.19	1.06	0.5505	0.00540041	196.282
2022-08-12	110822_2	m	9.75	3	2	8d	Baltic Sea	19°C	9.19	0.56	0.5505	0.00540041	103.696
2022-08-12	110822_2	m	9.19	3	3	8d	Baltic Sea	19°C	9.19	0	0.5505	0.00540041	0
2022-08-12	110822_3	m	10.35	2	1	8d	Baltic Sea	19°C	9.19	1.16	0.7205	0.00706811	164.118
2022-08-12	110822_3	m	9.23	2	2	8d	Baltic Sea	19°C	9.19	0.04	0.7205	0.00706811	5.65923
2022-08-12	110822_3	m	9.19	2	3	8d	Baltic Sea	19°C	9.19	0	0.7205	0.00706811	0
2022-09-07	070922_1	m	15.2	1	1	3d	North Sea	19°C	6.65	8.55	0.686	0.00672966	1270.5
2022-09-07	070922_1	m	10.25	1	2	3d	North Sea	19°C	6.65	3.6	0.686	0.00672966	534.945
2022-09-07	070922_1	m	10.55	1	3	3d	North Sea	19°C	6.65	3.9	0.686	0.00672966	579.524
2022-09-07	070922_2	f	82.15	1	1	3d	North Sea	19°C	6.65	75.5	1.3806	0.0135437	5574.55
2022-09-07	070922_2	f	6.65	1	2	3d	North Sea	19°C	6.65	0	1.3806	0.0135437	0
2022-09-07	070922_2	f	6.65	1	3	3d	North Sea	19°C	4.76	1.89	1.3806	0.0135437	139.548
2022-09-08	070922_1	m	8.78	2	1	4d	North Sea	19°C	4.76	4.02	0.686	0.00672966	597.356
2022-09-08	070922_1	m	48.19	2	2	4d	North Sea	19°C	4.76	43.43	0.686	0.00672966	6453.52
2022-09-08	070922_1	m	35.05	2	3	4d	North Sea	19°C	4.76	30.29	0.686	0.00672966	4500.97
2022-09-08	070922_2	f	4.76	2	1	4d	North Sea	19°C	4.76	0	1.3806	0.0135437	0
2022-09-08	070922_2	f	6.65	2	2	4d	North Sea	19°C	4.76	1.89	1.3806	0.0135437	139.548
2022-09-08	070922_2	f	6.65	2	3	4d	North Sea	19°C	4.76	1.89	1.3806	0.0135437	139.548
2022-09-08	070922_3	f	29.8	1	1	4d	North Sea	19°C	4.76	25.04	1.7402	0.0170714	1466.78
2022-09-08	070922_3	f	8.7	1	2	4d	North Sea	19°C	4.76	3.94	1.7402	0.0170714	230.796
2022-09-08	070922_3	f	78.84	1	3	4d	North Sea	19°C	4.76	74.08	1.7402	0.0170714	4339.43
2022-09-09	070922_1	m	30.04	3	1	5d	North Sea	19.5°C	8.7	21.34	0.686	0.00672966	3171.04
2022-09-09	070922_1	m	30.83	3	2	5d	North Sea	19.5°C	8.7	22.13	0.686	0.00672966	3288.43
2022-09-09	070922_1	m	67.98	3	3	5d	North Sea	19.5°C	8.7	59.28	0.686	0.00672966	8808.77
2022-09-09	070922_2	f	66.76	3	1	5d	North Sea	19.5°C	8.7	58.06	1.3806	0.0135437	4286.87
2022-09-09	070922_2	f	58.74	3	2	5d	North Sea	19.5°C	8.7	50.04	1.3806	0.0135437	3694.71
2022-09-09	070922_2	f	40.04	3	3	5d	North Sea	19.5°C	8.7	31.34	1.3806	0.0135437	2313.99
2022-10-31	311022_2	f	107.03	1	1	4d	Baltic Sea	19°C	11.67	95.36	2.3423	0.022978	4150.06
2022-10-31	311022_2	f	128.46	1	2	4d	Baltic Sea	19°C	11.67	116.79	2.3423	0.022978	5082.7
2022-10-31	311022_2	f	43.82	1	3	4d	Baltic Sea	19°C	11.67	32.15	2.3423	0.022978	1399.17
2022-10-31	311022_1	f	83.46	1	1	4d	Baltic Sea	19°C	11.67	71.79	2.0404	0.0200163	3586.57
2022-10-31	311022_1	f	47.03	1	2	4d	Baltic Sea	19°C	11.67	35.36	2.0404	0.0200163	1766.56
2022-10-31	311022_1	f	53.46	1	3	4d	Baltic Sea	19°C	11.67	41.79	2.0404	0.0200163	2087.8
2022-10-31	311022_3	f	37.39	1	1	4d	Baltic Sea	19°C	11.67	25.72	1.8294	0.0179464	1433.16
2022-10-31	311022_3	f	67.39	1	2	4d	Baltic Sea	19°C	11.67	55.72	1.8294	0.0179464	3104.8
2022-10-31	311022_3	f	13.82	1	3	4d	Baltic Sea	19°C	11.67	2.15	1.8294	0.0179464	119.801
2022-10-31	311022_5	f	178.81	1	1	4d	Baltic Sea	19°C	11.67	167.14	1.3179	0.0129286	12927.9
2022-10-31	311022_5	f	235.6	1	2	4d	Baltic Sea	19°C	11.67	223.93	1.3179	0.0129286	17320.5
2022-10-31	311022_5	f	11.67	1	3	4d	Baltic Sea	19°C	11.67	0	1.3179	0.0129286	0
2022-11-01	311022_1	f	13.52	2	1	5d	Baltic Sea	19.5°C	10.68	2.84	2.0404	0.0200163	141.884
2022-11-01	311022_1	f	103.4	2	2	5d	Baltic Sea	19.5°C	10.68	92.72	2.0404	0.0200163	4632.22
2022-11-01	311022_1	f	34.73	2	3	5d	Baltic Sea	19.5°C	10.68	24.05	2.0404	0.0200163	1201.52
2022-11-01	311022_2	f	36.75	2	1	5d	Baltic Sea	19.5°C	10.68	26.07	2.3423	0.022978	1134.57
2022-11-01	311022_2	f	109.46	2	2	5d	Baltic Sea	19.5°C	10.68	98.78	2.3423	0.022978	4298.9
2022-11-01	311022_2	f	32.71	2	3	5d	Baltic Sea	19.5°C	10.68	22.03	2.3423	0.022978	958.745
2022-11-01	311022_3	f	91.15	2	1	5d	Baltic Sea	19.5°C	10.68	80.47	1.8294	0.0179464	4483.9
2022-11-01	311022_3	f	63.54	2	2	5d	Baltic Sea	19.5°C	10.68	52.86	1.8294	0.0179464	2945.44
2022-11-01	311022_3	f	58.2	2	3	5d	Baltic Sea	19.5°C	10.68	47.52	1.8294	0.0179464	2647.88
2022-11-01	311022_4	f	42.17	1	1	5d	Baltic Sea	19.5°C	10.68	31.49	2.3889	0.0234351	1343.71
2022-11-01	311022_4	f	102.6	1	2	5d	Baltic Sea	19.5°C	10.68	91.92	2.3889	0.0234351	3922.32
2022-11-01	311022_4	f	74.71	1	3	5d	Baltic Sea	19.5°C	10.68	64.03	2.3889	0.0234351	2732.23
2022-11-01	311022_5	f	110.28	2	1	5d	Baltic Sea	19.5°C	10.68	99.6	1.3179	0.0129286	7703.85
2022-11-01	311022_5	f	59.3	2	2	5d	Baltic Sea	19.5°C	10.68	48.62	1.3179	0.0129286	3760.65
2022-11-01	311022_5	f	135.18	2	3	5d	Baltic Sea	19.5°C	10.68	124.5	1.3179	0.0129286	9629.81
2022-11-01	311022_6	f	71.15	1	1	5d	Baltic Sea	19.5°C	10.68	60.47	1.1887	0.0116611	5185.6
2022-11-01	311022_6	f	29.65	1	2	5d	Baltic Sea	19.5°C	10.68	18.97	1.1887	0.0116611	1626.77
2022-11-01	311022_6	f	60.48	1	3	5d	Baltic Sea	19.5°C	10.68	49.8	1.1887	0.0116611	4270.59
2022-11-01	311022_7	f	11.87	1	1	5d	Baltic Sea	19.5°C	10.68	1.19	0.9443	0.00926358	128.46
2022-11-01	311022_7	f	20.17	1	2	5d	Baltic Sea	19.5°C	10.68	9.49	0.9443	0.00926358	1024.44
2022-11-01	311022_7	f	65.22	1	3	5d	Baltic Sea	19.5°C	10.68	54.54	0.9443	0.00926358	5887.57
2022-11-01	311022_8	m	40.32	1	1	5d	Baltic Sea	19.5°C	10.68	29.64	1.049	0.0102907	2880.27
2022-11-01	311022_8	m	123.33	1	2	5d	Baltic Sea	19.5°C	10.68	112.65	1.049	0.0102907	10946.8
2022-11-01	311022_8	m	79.45	1	3	5d	Baltic Sea	19.5°C	10.68	68.77	1.049	0.0102907	6682.74
2022-11-01	311022_9	f	13.05	1	1	5d	Baltic Sea	19.5°C	10.68	2.37	1.7015	0.0166917	141.987
2022-11-01	311022_9	f	11.87	1	2	5d	Baltic Sea	19.5°C	10.68	1.19	1.7015	0.0166917	71.2929
2022-11-01	311022_9	f	18.98	1	3	5d	Baltic Sea	19.5°C	10.68	8.3	1.7015	0.0166917	497.253
2022-11-01	311022_10	f	41.51	1	1	5d	Baltic Sea	19.5°C	10.68	30.83	1.8763	0.0184065	1674.95
2022-11-01	311022_10	f	11.87	1	2	5d	Baltic Sea	19.5°C	10.68	1.19	1.8763	0.0184065	64.6511
2022-11-01	311022_10	f	137.55	1	3	5d	Baltic Sea	19.5°C	10.68	126.87	1.8763	0.0184065	6892.67
2022-11-01	311022_11	f	22.54	1	1	5d	Baltic Sea	19.5°C	10.68	11.86	1.8212	0.017866	663.832
2022-11-01	311022_11	f	110.28	1	2	5d	Baltic Sea	19.5°C	10.68	99.6	1.8212	0.017866	5574.84
2022-11-01	311022_11	f	80.64	1	3	5d	Baltic Sea	19.5°C	10.68	69.96	1.8212	0.017866	3915.82
2022-11-01	311022_12	f	17.79	1	1	5d	Baltic Sea	19.5°C	10.68	7.11	0.9608	0.00942545	754.341
2022-11-01	311022_12	f	11.87	1	2	5d	Baltic Sea	19.5°C	10.68	1.19	0.9608	0.00942545	126.254
2022-11-01	311022_12	f	10.68	1	3	5d	Baltic Sea	19.5°C	10.68	0	0.9608	0.00942545	0
2022-11-02	311022_1	f	13.7	3	1	6d	Baltic Sea	20°C	10.18	3.52	2.0404	0.0200163	175.856
2022-11-02	311022_1	f	72.32	3	2	6d	Baltic Sea	20°C	10.18	62.14	2.0404	0.0200163	3104.47
2022-11-02	311022_1	f	80.53	3	3	6d	Baltic Sea	20°C	10.18	70.35	2.0404	0.0200163	3514.63
2022-11-02	311022_2	f	125.09	3	1	6d	Baltic Sea	20°C	10.18	114.91	2.3423	0.022978	5000.88
2022-11-02	311022_2	f	101.64	3	2	6d	Baltic Sea	20°C	10.18	91.46	2.3423	0.022978	3980.34
2022-11-02	311022_2	f	215.37	3	4	6d	Baltic Sea	20°C	10.18	205.19	2.3423	0.022978	8929.86
2022-11-02	311022_5	f	98.12	3	1	6d	Baltic Sea	20°C	10.18	87.94	1.3179	0.0129286	6801.97
2022-11-02	311022_5	f	69.98	3	2	6d	Baltic Sea	20°C	10.18	59.8	1.3179	0.0129286	4625.4
2022-11-02	311022_5	f	10.18	3	3	6d	Baltic Sea	20°C	10.18	0	1.3179	0.0129286	0
2022-11-02	311022_6	f	99.29	2	1	6d	Baltic Sea	20°C	10.18	89.11	1.1887	0.0116611	7641.62
2022-11-02	311022_6	f	18.39	2	2	6d	Baltic Sea	20°C	10.18	8.21	1.1887	0.0116611	704.047
2022-11-02	311022_6	f	175.51	2	3	6d	Baltic Sea	20°C	10.18	165.33	1.1887	0.0116611	14177.9
2022-11-02	311022_7	f	178.45	2	1	6d	Baltic Sea	20°C	10.18	168.27	0.9443	0.00926358	18164.7
2022-11-02	311022_7	f	75.65	2	2	6d	Baltic Sea	20°C	10.18	65.47	0.9443	0.00926358	7067.46
2022-11-02	311022_7	f	15.1	2	3	6d	Baltic Sea	20°C	10.18	4.92	0.9443	0.00926358	531.112
2022-11-02	311022_8	m	110.65	2	1	6d	Baltic Sea	20°C	10.18	100.47	1.049	0.0102907	9763.19
2022-11-02	311022_8	m	23.16	2	2	6d	Baltic Sea	20°C	10.18	12.98	1.049	0.0102907	1261.33
2022-11-02	311022_8	m	107.37	2	3	6d	Baltic Sea	20°C	10.18	97.19	1.049	0.0102907	9444.46
2022-11-02	311022_9	f	15.5	2	1	6d	Baltic Sea	20°C	10.18	5.32	1.7015	0.0166917	318.721
2022-11-02	311022_9	f	112.83	2	2	6d	Baltic Sea	20°C	10.18	102.65	1.7015	0.0166917	6149.76
2022-11-02	311022_9	f	11.31	2	3	6d	Baltic Sea	20°C	10.18	1.13	1.7015	0.0166917	67.6983
2022-11-02	311022_10	f	157.67	2	2	6d	Baltic Sea	20°C	10.18	147.49	1.8763	0.0184065	8012.93
2022-11-02	311022_10	f	141.27	2	3	6d	Baltic Sea	20°C	10.18	131.09	1.8763	0.0184065	7121.94
2022-11-02	311022_10	f	155.48	2	4	6d	Baltic Sea	20°C	10.18	145.3	1.8763	0.0184065	7893.95
2022-11-02	311022_11	f	163.14	2	1	6d	Baltic Sea	20°C	10.18	152.96	1.8212	0.017866	8561.53
2022-11-02	311022_11	f	50.5	2	2	6d	Baltic Sea	20°C	10.18	40.32	1.8212	0.017866	2256.8
2022-11-02	311022_11	f	11.31	2	3	6d	Baltic Sea	20°C	10.18	1.13	1.8212	0.017866	63.2487
2022-11-02	311022_12	f	11.31	2	1	6d	Baltic Sea	20°C	10.18	1.13	0.9608	0.00942545	119.888
2022-11-02	311022_12	f	12.22	2	2	6d	Baltic Sea	20°C	10.18	2.04	0.9608	0.00942545	216.435
2022-11-02	311022_12	f	52.69	2	3	6d	Baltic Sea	20°C	10.18	42.51	0.9608	0.00942545	4510.13
2022-11-03	311022_1	f	21.67	4	1	7d	Baltic Sea	19.5°C	8.82	12.85	2.0404	0.0200163	641.976
2022-11-03	311022_1	f	8.82	4	2	7d	Baltic Sea	19.5°C	8.81	0.01	2.0404	0.0200163	0.499592
2022-11-03	311022_1	f	8.82	4	3	7d	Baltic Sea	19.5°C	8.81	0.01	2.0404	0.0200163	0.499592
2022-11-03	311022_6	f	51.67	3	1	7d	Baltic Sea	19.5°C	8.81	42.86	1.1887	0.0116611	3675.45
2022-11-03	311022_6	f	23.82	3	2	7d	Baltic Sea	19.5°C	8.81	15.01	1.1887	0.0116611	1287.18
2022-11-03	311022_6	f	13.1	3	3	7d	Baltic Sea	19.5°C	8.81	4.29	1.1887	0.0116611	367.888
2022-11-03	311022_7	f	74.17	3	1	7d	Baltic Sea	19.5°C	8.81	65.36	0.9443	0.00926358	7055.59
2022-11-03	311022_7	f	168.45	3	2	7d	Baltic Sea	19.5°C	8.81	159.64	0.9443	0.00926358	17233.1
2022-11-03	311022_7	f	9.89	3	3	7d	Baltic Sea	19.5°C	8.81	1.08	0.9443	0.00926358	116.586
2022-11-03	311022_8	m	29.17	3	1	7d	Baltic Sea	19.5°C	8.81	20.36	1.049	0.0102907	1978.49
2022-11-03	311022_8	m	16.32	3	2	7d	Baltic Sea	19.5°C	8.81	7.51	1.049	0.0102907	729.786
2022-11-03	311022_8	m	139.52	3	3	7d	Baltic Sea	19.5°C	8.81	130.71	1.049	0.0102907	12701.8
2022-11-03	311022_9	f	91.31	3	1	7d	Baltic Sea	19.5°C	8.81	82.5	1.7015	0.0166917	4942.57
2022-11-03	311022_9	f	112.74	3	2	7d	Baltic Sea	19.5°C	8.81	103.93	1.7015	0.0166917	6226.44
2022-11-03	311022_9	f	17.38	3	3	7d	Baltic Sea	19.5°C	8.81	8.57	1.7015	0.0166917	513.428
2022-11-03	311022_10	f	13.1	3	1	7d	Baltic Sea	19.5°C	8.81	4.29	1.8763	0.0184065	233.07
2022-11-03	311022_10	f	9.89	3	2	7d	Baltic Sea	19.5°C	8.81	1.08	1.8763	0.0184065	58.6749
2022-11-03	311022_10	f	109.53	3	3	7d	Baltic Sea	19.5°C	8.81	100.72	1.8763	0.0184065	5471.98
2022-11-03	311022_11	f	10.96	3	1	7d	Baltic Sea	19.5°C	8.81	2.15	1.8212	0.017866	120.34
2022-11-03	311022_11	f	9.89	3	2	7d	Baltic Sea	19.5°C	8.81	1.08	1.8212	0.017866	60.4501
2022-11-03	311022_11	f	51.67	3	3	7d	Baltic Sea	19.5°C	8.81	42.86	1.8212	0.017866	2398.97
2022-11-03	311022_12	f	36.67	3	1	7d	Baltic Sea	19.5°C	8.81	27.86	0.9608	0.00942545	2955.83
2022-11-03	311022_12	f	8.81	3	2	7d	Baltic Sea	19.5°C	8.81	0	0.9608	0.00942545	0
2022-11-03	311022_12	f	9.89	3	3	7d	Baltic Sea	19.5°C	8.81	1.08	0.9608	0.00942545	114.583
2022-11-04	311022_1	f	11.9	5	1	8d	Baltic Sea	19°C	10.81	1.09	2.0404	0.0200163	54.4556
2022-11-04	311022_1	f	14.09	5	2	8d	Baltic Sea	19°C	10.81	3.28	2.0404	0.0200163	163.866
2022-11-04	311022_1	f	38.15	5	3	8d	Baltic Sea	19°C	10.81	27.34	2.0404	0.0200163	1365.89
2022-11-04	311022_6	f	67.68	4	1	8d	Baltic Sea	19°C	10.81	56.87	1.1887	0.0116611	4876.88
2022-11-04	311022_6	f	115.79	4	2	8d	Baltic Sea	19°C	10.81	104.98	1.1887	0.0116611	9002.54
2022-11-04	311022_6	f	18.47	4	3	8d	Baltic Sea	19°C	10.81	7.66	1.1887	0.0116611	656.882
2022-11-04	311022_7	f	11.9	4	1	8d	Baltic Sea	19°C	10.81	1.09	0.9443	0.00926358	117.665
2022-11-04	311022_7	f	13	4	2	8d	Baltic Sea	19°C	10.81	2.19	0.9443	0.00926358	236.41
2022-11-04	311022_7	f	10.81	4	3	8d	Baltic Sea	19°C	10.81	0	0.9443	0.00926358	0
2022-11-04	311022_8	m	90.64	4	1	8d	Baltic Sea	19°C	10.81	79.83	1.049	0.0102907	7757.5
2022-11-04	311022_8	m	117.98	4	2	8d	Baltic Sea	19°C	10.81	107.17	1.049	0.0102907	10414.3
2022-11-04	311022_8	m	13	4	3	8d	Baltic Sea	19°C	10.81	2.19	1.049	0.0102907	212.814
2022-11-04	311022_9	f	51.27	4	1	8d	Baltic Sea	19°C	10.81	40.46	1.7015	0.0166917	2423.96
2022-11-04	311022_9	f	39.25	4	2	8d	Baltic Sea	19°C	10.81	28.44	1.7015	0.0166917	1703.84
2022-11-04	311022_9	f	75.33	4	3	8d	Baltic Sea	19°C	10.81	64.52	1.7015	0.0166917	3865.39
2022-11-05	311022_1	f	91.63	6	1	9d	Baltic Sea	19°C	9.61	82.02	2.0404	0.0200163	4097.66
2022-11-05	311022_1	f	10.61	6	2	9d	Baltic Sea	19°C	9.61	1	2.0404	0.0200163	49.9592
2022-11-05	311022_1	f	9.61	6	3	9d	Baltic Sea	19°C	9.61	0	2.0404	0.0200163	0
2022-11-05	311022_6	f	9.61	5	1	9d	Baltic Sea	19°C	9.61	0	1.1887	0.0116611	0
2022-11-05	311022_6	f	15.61	5	2	9d	Baltic Sea	19°C	9.61	6	1.1887	0.0116611	514.529
2022-11-05	311022_6	f	10.61	5	3	9d	Baltic Sea	19°C	9.61	1	1.1887	0.0116611	85.7549
2022-11-05	311022_7	f	9.61	5	1	9d	Baltic Sea	19°C	9.61	0	0.9443	0.00926358	0
2022-11-05	311022_7	f	10.61	5	2	9d	Baltic Sea	19°C	9.61	1	0.9443	0.00926358	107.95
2022-11-05	311022_7	f	10.61	5	3	9d	Baltic Sea	19°C	9.61	1	0.9443	0.00926358	107.95
2022-11-05	311022_8	m	10.61	5	1	9d	Baltic Sea	19°C	9.61	1	1.049	0.0102907	97.1752
2022-11-05	311022_8	m	9.61	5	2	9d	Baltic Sea	19°C	9.61	0	1.049	0.0102907	0
2022-11-05	311022_8	m	41.62	5	3	9d	Baltic Sea	19°C	9.61	32.01	1.049	0.0102907	3110.58
2022-11-05	311022_9	f	51.62	5	1	9d	Baltic Sea	19°C	9.61	42.01	1.7015	0.0166917	2516.82
2022-11-05	311022_9	f	74.63	5	2	9d	Baltic Sea	19°C	9.61	65.02	1.7015	0.0166917	3895.35
2022-11-05	311022_9	f	94.64	5	3	9d	Baltic Sea	19°C	9.61	85.03	1.7015	0.0166917	5094.14
2022-11-06	311022_1	f	9.94	7	1	10d	Baltic Sea	19°C	9.94	0	2.0404	0.0200163	0
2022-11-06	311022_1	f	13.04	7	2	10d	Baltic Sea	19°C	9.94	3.1	2.0404	0.0200163	154.874
2022-11-06	311022_1	f	13.04	7	3	10d	Baltic Sea	19°C	9.94	3.1	2.0404	0.0200163	154.874
2022-11-06	311022_6	f	10.98	6	1	10d	Baltic Sea	19°C	9.94	1.04	1.1887	0.0116611	89.1851
2022-11-06	311022_6	f	9.94	6	2	10d	Baltic Sea	19°C	9.94	0	1.1887	0.0116611	0
2022-11-06	311022_6	f	9.94	6	3	10d	Baltic Sea	19°C	9.94	0	1.1887	0.0116611	0
2022-11-06	311022_9	f	42.01	6	1	10d	Baltic Sea	19°C	9.94	32.07	1.7015	0.0166917	1921.31
2022-11-06	311022_9	f	9.94	6	2	10d	Baltic Sea	19°C	9.94	0	1.7015	0.0166917	0
2022-11-06	311022_9	f	59.6	6	3	10d	Baltic Sea	19°C	9.94	49.66	1.7015	0.0166917	2975.13
2022-11-07	311022_1	f	10.43	8	1	11d	Baltic Sea	19°C	10.43	0	2.0404	0.0200163	0
2022-11-07	311022_1	f	12.61	8	2	11d	Baltic Sea	19°C	10.43	2.18	2.0404	0.0200163	108.911
2022-11-07	311022_1	f	10.43	8	3	11d	Baltic Sea	19°C	10.43	0	2.0404	0.0200163	0
2022-11-07	311022_6	f	10.43	7	1	11d	Baltic Sea	19°C	10.43	0	1.1887	0.0116611	0
2022-11-07	311022_6	f	10.43	7	2	11d	Baltic Sea	19°C	10.43	0	1.1887	0.0116611	0
2022-11-07	311022_6	f	10.43	7	3	11d	Baltic Sea	19°C	10.43	0	1.1887	0.0116611	0
2022-11-07	311022_9	f	10.43	7	1	11d	Baltic Sea	19°C	10.43	0	1.7015	0.0166917	0
2022-11-07	311022_9	f	11.55	7	2	11d	Baltic Sea	19°C	10.43	1.12	1.7015	0.0166917	67.0992
2022-11-07	311022_9	f	12.61	7	3	11d	Baltic Sea	19°C	10.43	2.18	1.7015	0.0166917	130.604
2022-11-08	311022_1	f	67.09	9	1	12d	Baltic Sea	19.5°C	10.1	56.99	2.0404	0.0200163	2847.18
2022-11-08	311022_1	f	11.16	9	2	12d	Baltic Sea	19.5°C	10.1	1.06	2.0404	0.0200163	52.9568
2022-11-08	311022_1	f	10.1	9	3	12d	Baltic Sea	19.5°C	10.1	0	2.0404	0.0200163	0
2022-11-09	311022_1	f	43.01	10	1	13d	Baltic Sea	19.5°C	8.68	34.33	2.0404	0.0200163	1715.1
2022-11-09	311022_1	f	20.79	10	2	13d	Baltic Sea	19.5°C	8.68	12.11	2.0404	0.0200163	605.006
2022-11-09	311022_1	f	11.7	10	3	13d	Baltic Sea	19.5°C	8.68	3.02	2.0404	0.0200163	150.877
2022-11-15	151122_1	f	7.95	1	1	4d	North Sea	19°C	7.03	0.92	1.4122	0.0138537	66.4083
2022-11-15	151122_1	f	7.03	1	2	4d	North Sea	19°C	7.03	0	1.4122	0.0138537	0
2022-11-15	151122_1	f	9.79	1	3	4d	North Sea	19°C	7.03	2.76	1.4122	0.0138537	199.225
2022-11-15	151122_2	f	25.46	1	1	4d	North Sea	19°C	7.03	18.43	1.0407	0.0102093	1805.22
2022-11-15	151122_2	f	42.05	1	2	4d	North Sea	19°C	7.03	35.02	1.0407	0.0102093	3430.22
2022-11-15	151122_2	f	29.15	1	3	4d	North Sea	19°C	7.03	22.12	1.0407	0.0102093	2166.66
2022-11-15	151122_3	f	7.03	1	1	4d	North Sea	19°C	7.03	0	1.751	0.0171773	0
2022-11-15	151122_3	f	32.83	1	2	4d	North Sea	19°C	7.03	25.8	1.751	0.0171773	1501.98
2022-11-15	151122_3	f	69.7	1	3	4d	North Sea	19°C	7.03	62.67	1.751	0.0171773	3648.42
2022-11-16	151122_1	f	44.14	2	1	5d	North Sea	19°C	7.84	36.3	1.4122	0.0138537	2620.24
2022-11-16	151122_1	f	74.53	2	3	5d	North Sea	19°C	7.84	66.69	1.4122	0.0138537	4813.88
2022-11-16	151122_1	f	50.05	2	4	5d	North Sea	19°C	7.84	42.21	1.4122	0.0138537	3046.84
2022-11-16	151122_2	f	7.84	2	1	5d	North Sea	19°C	7.84	0	1.0407	0.0102093	0
2022-11-16	151122_2	f	28.94	2	2	5d	North Sea	19°C	7.84	21.1	1.0407	0.0102093	2066.75
2022-11-16	151122_2	f	52.58	2	3	5d	North Sea	19°C	7.84	44.74	1.0407	0.0102093	4382.29
2022-11-16	151122_3	f	32.32	2	1	5d	North Sea	19°C	7.84	24.48	1.751	0.0171773	1425.14
2022-11-16	151122_3	f	7.84	2	2	5d	North Sea	19°C	7.84	0	1.751	0.0171773	0
2022-11-16	151122_3	f	61.02	2	3	5d	North Sea	19°C	7.84	53.18	1.751	0.0171773	3095.94
2022-11-17	151122_1	f	8.32	3	1	6d	North Sea	19°C	7.46	0.86	1.4122	0.0138537	62.0774
2022-11-17	151122_1	f	10.91	3	2	6d	North Sea	19°C	7.46	3.45	1.4122	0.0138537	249.031
2022-11-17	151122_1	f	7.46	3	3	6d	North Sea	19°C	7.46	0	1.4122	0.0138537	0
2022-11-17	151122_2	f	50.56	3	1	6d	North Sea	19°C	7.46	43.1	1.0407	0.0102093	4221.65
2022-11-17	151122_2	f	10.91	3	2	6d	North Sea	19°C	7.46	3.45	1.0407	0.0102093	337.928
2022-11-17	151122_2	f	33.3	3	3	6d	North Sea	19°C	7.46	25.84	1.0407	0.0102093	2531.03
2022-11-17	151122_3	f	33.3	3	1	6d	North Sea	19°C	7.46	25.84	1.751	0.0171773	1504.31
2022-11-17	151122_3	f	37.61	3	2	6d	North Sea	19°C	7.46	30.15	1.751	0.0171773	1755.22
2022-11-17	151122_3	f	8.32	3	3	6d	North Sea	19°C	7.46	0.86	1.751	0.0171773	50.066
2022-11-18	151122_2	f	28.1	4	1	7d	North Sea	19,5°C	7.25	20.85	1.0407	0.0102093	2042.26
2022-11-18	151122_2	f	7.25	4	2	7d	North Sea	19,5°C	7.25	0	1.0407	0.0102093	0
2022-11-18	151122_2	f	8.99	4	3	7d	North Sea	19,5°C	7.25	1.74	1.0407	0.0102093	170.433
2022-11-18	151122_3	f	8.12	4	1	7d	North Sea	19,5°C	7.25	0.87	1.751	0.0171773	50.6482
2022-11-18	151122_3	f	8.12	4	2	7d	North Sea	19,5°C	7.25	0.87	1.751	0.0171773	50.6482
2022-11-18	151122_3	f	30.7	4	3	8d	North Sea	19,5°C	7.25	23.45	1.751	0.0171773	1365.17
2022-11-19	151122_2	f	8.71	5	1	8d	North Sea	19,5°C	8.71	0	1.0407	0.0102093	0
2022-11-19	151122_2	f	8.71	5	2	8d	North Sea	19,5°C	8.71	0	1.0407	0.0102093	0
2022-11-19	151122_2	f	8.71	5	3	8d	North Sea	19,5°C	8.71	0	1.0407	0.0102093	0
2022-11-19	151122_3	f	30.36	5	1	8d	North Sea	19,5°C	8.71	21.65	1.751	0.0171773	1260.38
2022-11-19	151122_3	f	8.71	5	2	8d	North Sea	19,5°C	8.71	0	1.751	0.0171773	0
2022-11-19	151122_3	f	10.52	5	3	8d	North Sea	19,5°C	8.71	1.81	1.751	0.0171773	105.372
2022-11-20	151122_2	f	13.15	6	1	9d	North Sea	19,5°C	8.02	5.13	1.0407	0.0102093	502.485
2022-11-20	151122_2	f	13.15	6	2	9d	North Sea	19,5°C	8.02	5.13	1.0407	0.0102093	502.485
2022-11-20	151122_2	f	18.7	6	3	9d	North Sea	19,5°C	8.02	10.68	1.0407	0.0102093	1046.11
2022-11-20	151122_3	f	8.91	6	1	9d	North Sea	19,5°C	8.02	0.89	1.751	0.0171773	51.8125
2022-11-20	151122_3	f	9.8	6	2	9d	North Sea	19,5°C	8.02	1.78	1.751	0.0171773	103.625
2022-11-20	151122_3	f	14.25	6	3	9d	North Sea	19,5°C	8.02	6.23	1.751	0.0171773	362.688
2022-11-21	151122_2	f	9.61	7	1	10d	North Sea	19°C	8.68	0.93	1.0407	0.0102093	91.0937
2022-11-21	151122_2	f	51.45	7	2	10d	North Sea	19°C	8.68	42.77	1.0407	0.0102093	4189.33
2022-11-21	151122_2	f	80.27	7	3	10d	North Sea	19°C	8.68	71.59	1.0407	0.0102093	7012.26
2022-11-21	151122_3	f	10.54	7	1	10d	North Sea	19°C	8.68	1.86	1.751	0.0171773	108.282
2022-11-21	151122_3	f	58.88	7	2	10d	North Sea	19°C	8.68	50.2	1.751	0.0171773	2922.46
2022-11-21	151122_3	f	9.61	7	3	10d	North Sea	19°C	8.68	0.93	1.751	0.0171773	54.1412
2022-11-22	151122_2	f	45.51	8	1	11d	North Sea	19°C	8.72	36.79	1.0407	0.0102093	3603.59
2022-11-22	151122_2	f	52.28	8	2	11d	North Sea	19°C	8.72	43.56	1.0407	0.0102093	4266.71
2022-11-22	151122_2	f	12.59	8	3	11d	North Sea	19°C	8.72	3.87	1.0407	0.0102093	379.067
2022-11-23	151122_2	f	10.59	9	1	12d	North Sea	19°C	10.59	0	1.0407	0.0102093	0
2022-11-23	151122_2	f	13.77	9	2	12d	North Sea	19°C	10.59	3.18	1.0407	0.0102093	311.482
2022-11-23	151122_2	f	20.14	9	3	12d	North Sea	19°C	10.59	9.55	1.0407	0.0102093	935.425
2022-11-24	151122_2	f	9.53	10	1	13d	North Sea	20°C	8.61	0.92	1.0407	0.0102093	90.1142
2022-11-24	151122_2	f	44.71	10	2	13d	North Sea	20°C	8.61	36.1	1.0407	0.0102093	3536
2022-11-24	151122_2	f	33.6	10	3	13d	North Sea	20°C	8.61	24.99	1.0407	0.0102093	2447.78
2022-11-25	151122_2	f	56.13	11	1	14d	North Sea	19.5°C	8.13	48	1.0407	0.0102093	4701.61
2022-11-25	151122_2	f	68.82	11	2	14d	North Sea	19.5°C	8.13	60.69	1.0407	0.0102093	5944.6
2022-11-25	151122_2	f	45.26	11	3	14d	North Sea	19.5°C	8.13	37.13	1.0407	0.0102093	3636.89
2022-11-26	151122_2	f	8.32	12	1	15d	North Sea	19°C	8.32	0	1.0407	0.0102093	0
2022-11-26	151122_2	f	10.18	12	2	15d	North Sea	19°C	8.32	1.86	1.0407	0.0102093	182.187
2022-11-26	151122_2	f	25.06	12	3	15d	North Sea	19°C	8.32	16.74	1.0407	0.0102093	1639.69

## Sheet: Readme_Whole_Dataset
Date:	Date of force measurement
Species shortcut:	Individual designations of samples
Sex:	Sex of measured lice
Force in mN	measured attachment forces
Experimental day:	Day since begin of measurement
Run:	1 of 3 measurements per day
Age of animal since sampling:	age in days sice sampling
Animal sampling destination:	Baltic Sea or North Sea
Water temperature:	temperature during measurements
Standard Mikromanipulator in mN:	Vibration in mN caused by Micromanipulator
Corrected values in mN:	Attachment forces corrected for the vibration of the Micromanipulator
Weight in mg:	weight of samples
Fw in mN:	weight force
SF:	calculated safety factor

## Sheet: Mean_values_Boxplots
Species_shortcut	Experimental_day	Mean_SF	Mean_Corrected_values_in_mN	Weight_in_mg	Sex	log_Mean_Corrected_Values	log_Weight	x_axis
070922_1	3	5089.41	34.25	0.686	m	1.53466	-0.163676	1
070922_2	3	3431.86	46.48	1.3806	f	1.66727	0.140068	1
070922_3	1	2012.34	34.3533	1.7402	f	1.53597	0.240599	1
110822_1	2	2516.08	15.56	0.6304	m	1.19201	-0.200384	1
110822_2	1	4366.96	23.5833	0.5505	m	1.37261	-0.259243	1
110822_3	1	2889.98	20.4267	0.7205	m	1.3102	-0.142366	1
151122_1	2	3493.66	48.4	1.4122	f	1.68485	0.149896	1
151122_2	11	4761.03	48.6067	1.0407	f	1.6867	0.0173256	1
151122_3	1	1716.8	29.49	1.751	f	1.46967	0.243286	1
311022_1	1	2480.31	49.6467	2.0404	f	1.69589	0.309715	1
311022_10	2	7676.27	141.293	1.8763	f	2.15012	0.273302	1
311022_11	2	3627.19	64.8033	1.8212	f	1.8116	0.260358	1
311022_12	2	1615.48	15.2267	0.9608	f	1.1826	-0.017367	1
311022_2	3	5970.36	137.187	2.3423	f	2.13731	0.369643	1
311022_3	2	3359.07	60.2833	1.8294	f	1.7802	0.262309	1
311022_4	1	2666.09	62.48	2.3889	f	1.79574	0.378198	1
311022_5	1	10082.8	130.357	1.3179	f	2.11513	0.119882	1
311022_6	2	7507.84	87.55	1.1887	f	1.94226	0.0750723	1
311022_7	2	8587.75	79.5533	0.9443	f	1.90066	-0.02489	1
311022_8	1	6836.6	70.3533	1.049	m	1.84728	0.0207755	1
311022_9	3	3894.15	65	1.7015	f	1.81291	0.230832	1

## Sheet: Readme_Mean_values_boxplot
Species shortcut:		Individual designations of samples
Experimental day:		Day since begin of measurement
Mean SF:		Day of maximum measurement was used: whole dataset was screened for the day of highest attachment forces (recalculated as Safety Factor) measured for each individual sample; the three daily measurements were averaged for each individual sample and displayed as Mean SF
Mean Corrected Values in mN:		Day of maximum measurement was used: whole dataset was screened for the day of highest attachment forces measured for each individual sample; the three daily measurements were averaged for each individual sample and displayed as Mean SF; corrected for vibration of micromanipulator
Weight in mg:		Weight of samples
Sex:		Sex of measured lice
log Mean Corrected Values:		Logarithmic value for attachment force in mN corrected for micromanipulator vibration
log Weight:		Logarithmic value for sample weight
x_axis:		Position of plot on x-axis
Usage:		Boxplots maximum attachment force (absolute values on mN and calculated Safety Factors); linear regression (logarithmic values) weight vs. Absolute values in mN

## Sheet: Mean_values_dailyperformance
Species_shortcut	Experimental_day	Mean_SF	Mean_Corrected_values_in_mN
070922_1	1	794.988	5.35
070922_2	1	1904.7	25.7967
070922_3	1	2012.34	34.3533
110822_1	1	957.275	5.92
110822_2	1	4366.96	23.5833
110822_3	1	2889.98	20.4267
151122_1	1	88.5445	1.22667
151122_2	1	2467.37	25.19
151122_3	1	1716.8	29.49
311022_1	1	2480.31	49.6467
311022_10	1	2877.43	52.9633
311022_11	1	3384.83	60.4733
311022_12	1	293.532	2.76667
311022_2	1	3543.98	81.4333
311022_3	1	1552.59	27.8633
311022_4	1	2666.09	62.48
311022_5	1	10082.8	130.357
311022_6	1	3694.32	43.08
311022_7	1	2346.82	21.74
311022_8	1	6836.6	70.3533
311022_9	1	236.844	3.95333
070922_1	2	3850.62	25.9133
070922_2	2	93.0323	1.26
110822_1	2	2516.08	15.56
110822_2	2	120.361	0.65
110822_3	2	56.5923	0.4
151122_1	2	3493.66	48.4
151122_2	2	2149.68	21.9467
151122_3	2	1507.03	25.8867
311022_1	2	1991.87	39.87
311022_10	2	7676.27	141.293
311022_11	2	3627.19	64.8033
311022_12	2	1615.48	15.2267
311022_2	2	2130.74	48.96
311022_3	2	3359.07	60.2833
311022_5	2	7031.44	90.9067
311022_6	2	7507.84	87.55
311022_7	2	8587.75	79.5533
311022_8	2	6823	70.2133
311022_9	2	2178.73	36.3667
070922_1	3	5089.41	34.25
070922_2	3	3431.86	46.48
110822_1	3	1200.37	7.42333
110822_2	3	99.9925	0.54
151122_1	3	103.703	1.43667
151122_2	3	2363.54	24.13
151122_3	3	1103.2	18.95
311022_1	3	2264.98	45.3367
311022_10	3	1921.24	35.3633
311022_11	3	859.921	15.3633
311022_12	3	1023.47	9.64667
311022_2	3	5970.36	137.187
311022_5	3	3809.13	49.2467
311022_6	3	1776.84	20.72
311022_7	3	8135.08	75.36
311022_8	3	5136.68	52.86
311022_9	3	3894.15	65
151122_2	4	737.565	7.53
151122_3	4	488.823	8.39667
311022_1	4	214.325	4.29
311022_6	4	4845.44	56.5033
311022_7	4	118.025	1.09333
311022_8	4	6128.19	63.0633
311022_9	4	2664.4	44.4733
151122_2	5	0	0
151122_3	5	455.252	7.82
311022_1	5	528.069	10.57
311022_6	5	200.095	2.33333
311022_7	5	71.9664	0.666667
311022_8	5	1069.25	11.0033
311022_9	5	3835.44	64.02
151122_2	6	683.693	6.98
151122_3	6	172.708	2.96667
311022_1	6	1382.54	27.6733
311022_6	6	29.7284	0.346667
311022_9	6	1632.15	27.2433
151122_2	7	3764.23	38.43
151122_3	7	1028.29	17.6633
311022_1	7	103.249	2.06667
311022_6	7	0	0
311022_9	7	65.901	1.1

## Sheet: Readme_mean_v_dailyp
Species shortcut:		Individual designations of samples
Experimental day:		Day since begin of measurement
Mean SF:		Day of maximum measurement was used: whole dataset was screened for the day of highest attachment forces (recalculated as Safety Factor) measured for each individual sample; the three daily measurements were averaged for each individual sample and displayed as Mean SF
Mean Corrected Values in mN:		Day of maximum measurement was used: whole dataset was screened for the day of highest attachment forces measured for each individual sample; the three daily measurements were averaged for each individual sample and displayed as Mean SF; corrected for vibration of micromanipulator
Usage:		Boxplot with lineplot for daily performance

## Sheet: Mean_values_dailyperformance_st
Species_shortcut	Day1	Day2	Day3	Day4	Day5	Day6	Day7
070922_1	794.988	3850.62	5089.41
070922_2	1904.7	93.0323	3431.86
070922_3	2012.34
110822_1	957.275	2516.08	1200.37
110822_2	4366.96	120.361	99.9925
110822_3	2889.98	56.5923
151122_1	88.5445	3493.66	103.703
151122_2	2467.37	2149.68	2363.54	737.565	0	683.693	3764.23
151122_3	1716.8	1507.03	1103.2	488.823	455.252	172.708	1028.29
311022_1	2480.31	1991.87	2264.98	214.325	528.069	1382.54	103.249
311022_10	2877.43	7676.27	1921.24
311022_11	3384.83	3627.19	859.921
311022_12	293.532	1615.48	1023.47
311022_2	3543.98	2130.74	5970.36
311022_3	1552.59	3359.07
311022_4	2666.09
311022_5	10082.8	7031.44	3809.13
311022_6	3694.32	7507.84	1776.84	4845.44	200.095	29.7284	0
311022_7	2346.82	8587.75	8135.08	118.025	71.9664
311022_8	6836.6	6823	5136.68	6128.19	1069.25
311022_9	236.844	2178.73	3894.15	2664.4	3835.44	1632.15	65.901

## Sheet: Readme_mean_v_dailyp_st
Species shortcut:		Individual designations of samples
Day1-Day7:		Experimental days displaying mean corrected values in mN
Usage:		Statistic for boxplot with lineplot for daily performance; Kruaskal-Wallis-ANOVA on ranks; Dunn's post-hoc test

## Sheet: male_shapiro
Species_shortcut	Sex	Animal_sampling_destination	SF	Run_total	Experimental_day
01_11082022	m	Baltic_Sea	2457.87	1	1
01_11082022	m	Baltic_Sea	413.957	2	1
01_11082022	m	Baltic_Sea	0	3	1
02_11082022	m	Baltic_Sea	12800.9	1	1
02_11082022	m	Baltic_Sea	299.978	2	1
02_11082022	m	Baltic_Sea	0	3	1
01_11082022	m	Baltic_Sea	156.851	4	2
01_11082022	m	Baltic_Sea	3145.1	5	2
01_11082022	m	Baltic_Sea	4246.29	6	2
02_11082022	m	Baltic_Sea	361.084	4	2
02_11082022	m	Baltic_Sea	0	5	2
02_11082022	m	Baltic_Sea	0	6	2
03_11082022	m	Baltic_Sea	8394.05	1	1
03_11082022	m	Baltic_Sea	275.887	2	1
03_11082022	m	Baltic_Sea	0	3	1
01_11082022	m	Baltic_Sea	342.808	7	2
01_11082022	m	Baltic_Sea	0	8	2
01_11082022	m	Baltic_Sea	3258.29	9	2
02_11082022	m	Baltic_Sea	196.282	7	2
02_11082022	m	Baltic_Sea	103.696	8	2
02_11082022	m	Baltic_Sea	0	9	2
03_11082022	m	Baltic_Sea	164.118	4	3
03_11082022	m	Baltic_Sea	5.65923	5	3
03_11082022	m	Baltic_Sea	0	6	3
01_07092022	m	North_Sea	1270.5	1	1
01_07092022	m	North_Sea	534.945	2	1
01_07092022	m	North_Sea	579.524	3	1
01_07092022	m	North_Sea	597.356	4	2
01_07092022	m	North_Sea	6453.52	5	2
01_07092022	m	North_Sea	4500.97	6	2
01_07092022	m	North_Sea	3171.04	7	3
01_07092022	m	North_Sea	3288.43	8	3
01_07092022	m	North_Sea	8808.77	9	3
311022_8	m	Baltic_Sea	2880.27	1	1
311022_8	m	Baltic_Sea	10946.8	2	1
311022_8	m	Baltic_Sea	6682.74	3	1
311022_8	m	Baltic_Sea	9763.19	4	2
311022_8	m	Baltic_Sea	1261.33	5	2
311022_8	m	Baltic_Sea	9444.46	6	2
311022_8	m	Baltic_Sea	1978.49	7	3
311022_8	m	Baltic_Sea	729.786	8	3
311022_8	m	Baltic_Sea	12701.8	9	3
311022_8	m	Baltic_Sea	7757.5	10	4
311022_8	m	Baltic_Sea	10414.3	11	4
311022_8	m	Baltic_Sea	212.814	12	4
311022_8	m	Baltic_Sea	97.1752	13	5
311022_8	m	Baltic_Sea	0	14	5
311022_8	m	Baltic_Sea	3110.58	15	5

## Sheet: Readme_male_shapiro
Species shortcut:		Individual designations of samples
Sex:		Sex of measured lice
Animal sampling destination:		Baltic Sea or North Sea
SF:		calculated safety factor
Run_total:		Total number of runs starting with run 1-3 on firt day of measurement and ending when death of sample occured
Experimental day:		Day since begin of measurement
Usage:		Normality assumption for sex (male)

[truncated: 2 more sheets: female_shapiro, Readme_female_shapiro]
