# Supplementary material for: Attachment performance of the ectoparasitic seal louse Echinophthirius horridus
Source: Commun Biol. 2024 Jan 5;7:36. doi: 10.1038/s42003-023-05722-0 (PMC10770372; doi:10.1038/s42003-023-05722-0)
Supplement: Supplementary file 6 — Supplementary Data 3 [file 42003_2023_5722_MOESM6_ESM.xlsx]

## Sheet: Whole_dataset
Species	SF	Method	Substrate	Reference_doi
Pachnoda marginata	20	Active Shearing	Smooth Epoxy Resin	Bußhardt et al. 2014 (10.1038/srep06998)	Bußhardt, P., Kunze, D., & Gorb, S. N. (2014). Interlocking-based attachment during locomotion in the beetle Pachnoda marginata (Coleoptera, Scarabaeidae). Scientific reports, 4, 6998.
Gromphadorhina portentosa	72	Centrifuge, Friction	Rough Aluminium Oxide Polishing Films	Pattrick et al. 2018 (10.1242/jeb.188391)	Pattrick, J. G., Labonte, D., & Federle, W. (2018). Scaling of claw sharpness: mechanical constraints reduce attachment performance in larger insects. Journal of Experimental Biology, 221(24).
Atta cephalotes	354	Centrifuge, Friction	Rough Aluminium Oxide Polishing Films	Pattrick et al. 2018 (10.1242/jeb.188391)	Pattrick, J. G., Labonte, D., & Federle, W. (2018). Scaling of claw sharpness: mechanical constraints reduce attachment performance in larger insects. Journal of Experimental Biology, 221(24).
Harmonia axyridis	56	Active Pulling; Centrifuge, Attachment	hydrophilic glass, Epoxy Resin, Leaves	Salerno et al. 2022 (10.1007/s00359-022-01554-1)	Salerno, G., Rebora, M., Piersanti, S., Saitta, V., Gorb, E., & Gorb, S. (2022). Coleoptera claws and trichome interlocking. Journal of Comparative Physiology A: Neuroethology, Sensory, Neural, and Behavioral Physiology, 0123456789.
Crataerina pallida	900	Active Shearing	Feather	Petersen et al. 2018 (10.1242/jeb.179242)	Petersen, D. S., Kreuter, N., Heepe, L., Büsse, S., Wellbrock, A. H., Witte, K., & Gorb, S. N. (2018). Holding tight to feathers–structural specializations and attachment properties of the avian ectoparasite Crataerina pallida (Diptera, Hippoboscidae). Journal of Experimental Biology, 221(13).
Braula coeca	2824	Active Pulling, Attachment	Bee hair	Büscher et al. 2022 (10.1111/PHEN.12378)	Büscher, T. H., Petersen, D. S., Bijma, N. N., Bäumler, F., Pirk, C. W. W., Büsse, S., Heepe, L., & Gorb, S. N. (2022). The exceptional attachment ability of the ectoparasitic bee louse Braula coeca (Diptera, Braulidae) on the honeybee. Physiological Entomology, 47(2), 83–95.
Medauroidea extradentata	24	Active Pulling	Leaf (Hoffmannia ghiesbreghtii)	Burack, Gorb & Büscher 2022 (10.3390/insects13100952)	Burack, J., Gorb, S. N., & Büscher, T. H. (2022). Attachment Performance of Stick Insects (Phasmatodea) on Plant Leaves with Different Surface Characteristics. Insects, 13(10)
Echinophthirius horridus	10082	Active Pulling, Attachment, mean of maximum attachment performance	Seal fur	This Study

## Sheet: Readme_Whole_dataset
Species:		Name of species
SF:		Calculated Safety Factor
Method:		Method used for attachment force measurements
Substrate:		Substrate to which specimens were attached to during measurements
Reference_doi:		Reference for literature (short)
Usage:	Comparison of safety factors of species using interlocking

## Sheet: Comparison_of_SF
Species	SF	Shortcut_Species
Pachnoda marginata	20	1
Medauroidea extradentata	24	2
Harmonia axyridis	56	3
Gromphadorhina portentosa	72	4
Atta cephalotes	354	5
Crataerina pallida	900	6
Braula coeca	2824	7
Echinophthirius horridus	10082	8

## Sheet: Readme_Comparison_of_SF
Species:		Name of species
SF:		Calculated Safety Factor
Shortcut_Species		Shortcut for used species
Usage:	Comparison of safety factors of species using interlocking
